# Supplementary material for: Dataset on sensitivity of water-energy nexus to Dez Dam power plant operation
Source: Data Brief. 2020 Mar 20;30:105454. doi: 10.1016/j.dib.2020.105454 (PMC7152718; doi:10.1016/j.dib.2020.105454)
Supplement: Supplementary file 2 [file mmc2.xlsx]

## Sheet: Data Final
			1964			1965												1966												1967												1968
			October	November	December	January	February	March	April	May	June	July	August	September	October	November	December	January	February	March	April	May	June	July	August	September	October	November	December	January	February	March	April	May	June	July	August	September	October	November	December	January	February	March	April	May	June	July	August
	InFlow (MCM)		114.67	121.738	259.546	628.888	996.719	977.412	1116.35	944.745	572.848	350.958	253.096	225.352	170.631	538.678	350.801	291.358	1239.09	1074.02	909.698	906.53	567.444	396.757	289.513	255.45	187.644	229.185	176.334	215.793	347.933	633.002	591.154	752.182	493.689	303.196	215.317	169.477	131.458	206.228	388.264	328.933	432.069	742.764	1110.65	1524.23	885.279	496.755	338.932
	Volume (MCM)		2011.74	1689.65	1469.48	1816.21	2281.16	2573.2	2768.43	3223.2	3285.44	3153.36	2842.98	2537.47	2173.87	2305.16	2178.5	2087.02	2620.31	2675.48	2739.57	3154.57	3232.39	3086.41	2816.85	2509.75	2252.6	2047.14	1800.66	1639.87	1642.54	1932.31	2294.58	2808	2948.18	2846.89	2636.68	2360.55	2087.47	1962	2091.08	2167.39	2342.96	2626.64	2972.34	3180.56	3150.35	3110.2	2909.39
	Elevation (MASL)		324.9	317.14	311.2	320.3	330.77	336.62	340.28	348.13	349.14	346.98	341.63	335.93	328.49	331.27	328.59	326.59	337.52	338.56	339.75	347	348.28	345.86	341.16	335.39	330.17	325.7	319.92	315.85	315.92	323.07	331.05	341	343.49	341.7	337.83	332.41	326.6	323.76	326.68	328.35	332.05	337.64	343.91	347.43	346.93	346.26	342.81
	Turbine Outflow (MCM)		42.241	52.3843	52.3074	59.6678	51.7363	46.4534	46.3793	46.6496	61.2079	60.9701	68.1215	69.2066	65.4394	53.7062	58.8211	64.8086	60.7738	58.7952	58.7357	58.6724	72.0157	72.4945	78.5656	80.8966	66.96	63.5818	69.9754	77.2762	80.3002	76.7338	76.0511	73.1877	85.0757	95.4062	101.162	101.702	93.4243	103.127	90.3139	91.4371	96.5866	84.145	83.7982	88.2671	108.49	115.257	116.245
	Spillway (MCM)		0	0	0	0	0	53.2719	193.148	150.185	157.403	146.412	179.136	163.191	7.83333	0	0	0	198.867	358.226	289.045	146.07	141.173	159.161	164.7	160.497	2.83333	0	0	0	0	0	0	23.7636	82.6727	102.127	103.182	44.6	0	0	0	0	0	99.8667	203.279	351.512	276.248	140.827	129.806
	Total Outflow (MCM)		514.071	446.887	479.296	321.287	511.298	672.915	954.032	469.228	499.922	476.573	562.059	531.088	530.012	434.817	457.903	385.698	713.353	1007.97	869.594	478.767	482.923	531.491	554.111	561.848	448.502	437.78	426.03	369.395	368.876	318.318	254.668	228.819	336.034	398.52	421.207	444.497	405.328	340.727	257.844	258.621	258.241	449.617	797.21	1295.34	908.106	527.366	535.496
	Power Generate (Mwh)		12277	11861	13355	15879	14781	12747	12637	14189	18930	19873	21153	21971	18493	13689	15390	17434	17055	15601	16000	18411	24123	24599	25861	25841	21269	17801	19602	21302	21751	20644	21980	23102	29618	34478	35435	34585	30355	33177	28520	28956	31707	27300	27383	31442	40265	43566	43204
	Evaporation (mm)		237.581	163.899	91.7106	135.712	95.8397	127.462	166.577	237.183	454.191	474.626	414.048	311.1	491.755	180.499	138.41	108.428	108.567	156.909	328.691	420.509	829.905	738.567	575.538	421.035	265.921	188.307	127.762	98.7242	106.783	179.229	305.291	312.932	465.1	428.555	438.762	424.992	264.825	165.276	94.6475	97.9459	103.182	175.748	169.187	279.811	465.394	478.539	473.189
	Demand (MCM)		511	544	326	324	403	462	497	466	502	639	677	560	511	544	326	324	403	462	497	466	502	639	677	560	511	544	326	324	403	462	497	466	502	639	677	560	511	544	326	324	403	462	497	466	502	639	677
	Rate (MW/$)		22.9711	22.1201	20.6469	18.343	20.0187	20.1437	19.3861	26.2568	36.6728	36.3542	33.1845	27.5538	22.9711	22.1201	20.6469	18.343	20.0187	20.1437	19.3861	26.2568	36.6728	36.3542	33.1845	27.5538	22.9711	22.1201	20.6469	18.343	20.0187	20.1437	19.3861	26.2568	36.6728	36.3542	33.1845	27.5538	22.9711	22.1201	20.6469	18.343	20.0187	20.1437	19.3861	26.2568	36.6728	36.3542	33.1845
	Income ($)		282016	262366	275739	291268	295896	256772	244982	372558	694217	722467	701953	605384	424805	302801	317755	319792	341418	314262	310177	483414	884659	894276	858185	712017	488572	393759	404720	390742	435426	415847	426106	606584	1.08618e+06	1.25342e+06	1.17589e+06	952947	697288	733877	588848	531140	634732	549924	530849	825566	1.47663e+06	1.58381e+06	1.4337e+06
[truncated: 601 more columns]

## Sheet: MOL-FSL-COL
			1964			1965												1966												1967												1968
			October	November	December	January	February	March	April	May	June	July	August	September	October	November	December	January	February	March	April	May	June	July	August	September	October	November	December	January	February	March	April	May	June	July	August	September	October	November	December	January	February	March	April	May	June	July	August
	InFlow (MCM)		114.67	121.738	259.546	628.888	996.719	977.412	1116.35	944.745	572.848	350.958	253.096	225.352	170.631	538.678	350.801	291.358	1239.09	1074.02	909.698	906.53	567.444	396.757	289.513	255.45	187.644	229.185	176.334	215.793	347.933	633.002	591.154	752.182	493.689	303.196	215.317	169.477	131.458	206.228	388.264	328.933	432.069	742.764	1110.65	1524.23	885.279	496.755	338.932
	Volume (MCM)		2011.74	1689.65	1469.48	1816.21	2281.16	2573.2	2768.43	3223.2	3285.44	3153.36	2842.98	2537.47	2173.87	2305.16	2178.5	2087.02	2620.31	2675.48	2739.57	3154.57	3232.39	3086.41	2816.85	2509.75	2252.6	2047.14	1800.66	1639.87	1642.54	1932.31	2294.58	2808	2948.18	2846.89	2636.68	2360.55	2087.47	1962	2091.08	2167.39	2342.96	2626.64	2972.34	3180.56	3150.35	3110.2	2909.39
	Elevation (m)		324.9	317.14	311.2	320.3	330.77	336.62	340.28	348.13	349.14	346.98	341.63	335.93	328.49	331.27	328.59	326.59	337.52	338.56	339.75	347	348.28	345.86	341.16	335.39	330.17	325.7	319.92	315.85	315.92	323.07	331.05	341	343.49	341.7	337.83	332.41	326.6	323.76	326.68	328.35	332.05	337.64	343.91	347.43	346.93	346.26	342.81
	Turbine Outflow (MCM)		42.241	52.3843	52.3074	59.6678	51.7363	46.4534	46.3793	46.6496	61.2079	60.9701	68.1215	69.2066	65.4394	53.7062	58.8211	64.8086	60.7738	58.7952	58.7357	58.6724	72.0157	72.4945	78.5656	80.8966	66.96	63.5818	69.9754	77.2762	80.3002	76.7338	76.0511	73.1877	85.0757	95.4062	101.162	101.702	93.4243	103.127	90.3139	91.4371	96.5866	84.145	83.7982	88.2671	108.49	115.257	116.245
	Spillway (MCM)		0	0	0	0	0	53.2719	193.148	150.185	157.403	146.412	179.136	163.191	7.83333	0	0	0	198.867	358.226	289.045	146.07	141.173	159.161	164.7	160.497	2.83333	0	0	0	0	0	0	23.7636	82.6727	102.127	103.182	44.6	0	0	0	0	0	99.8667	203.279	351.512	276.248	140.827	129.806
	Total Outflow (MCM)		514.071	446.887	479.296	321.287	511.298	672.915	954.032	469.228	499.922	476.573	562.059	531.088	530.012	434.817	457.903	385.698	713.353	1007.97	869.594	478.767	482.923	531.491	554.111	561.848	448.502	437.78	426.03	369.395	368.876	318.318	254.668	228.819	336.034	398.52	421.207	444.497	405.328	340.727	257.844	258.621	258.241	449.617	797.21	1295.34	908.106	527.366	535.496
	Power Generate (Mwh)		12277	11861	13355	15879	14781	12747	12637	14189	18930	19873	21153	21971	18493	13689	15390	17434	17055	15601	16000	18411	24123	24599	25861	25841	21269	17801	19602	21302	21751	20644	21980	23102	29618	34478	35435	34585	30355	33177	28520	28956	31707	27300	27383	31442	40265	43566	43204
	Evaporation (mm)		237.581	163.899	91.7106	135.712	95.8397	127.462	166.577	237.183	454.191	474.626	414.048	311.1	491.755	180.499	138.41	108.428	108.567	156.909	328.691	420.509	829.905	738.567	575.538	421.035	265.921	188.307	127.762	98.7242	106.783	179.229	305.291	312.932	465.1	428.555	438.762	424.992	264.825	165.276	94.6475	97.9459	103.182	175.748	169.187	279.811	465.394	478.539	473.189
	Demand (MCM)		511	544	326	324	403	462	497	466	502	639	677	560	511	544	326	324	403	462	497	466	502	639	677	560	511	544	326	324	403	462	497	466	502	639	677	560	511	544	326	324	403	462	497	466	502	639	677
	Income ($)		282016	262366	275739	291268	295896	256772	244982	372558	694217	722467	701953	605384	424805	302801	317755	319792	341418	314262	310177	483414	884659	894276	858185	712017	488572	393759	404720	390742	435426	415847	426106	606584	1.08618e+06	1.25342e+06	1.17589e+06	952947	697288	733877	588848	531140	634732	549924	530849	825566	1.47663e+06	1.58381e+06	1.4337e+06
			1964-1965												1965-1966												1966-1967												67-68
MOL	InFlow (MCM)		4664.11												4420.69												2540.06												4138.65
	Volume (MCM)		12662.2												13276.9												10317.3												13289.9
	Elevation (m)		320.3												326.59												315.85												328.35
	Turbine Outflow (MCM)		250.887												301.786												383.549												444.234
	Spillway (MCM)		396.605												992.208												23.7636												654.658
	Total Outflow (MCM)		2928.76												3455.38												1540.08												3059.03
	Power Generate (Mwh)		70233												84501												108779												146788
	Evaporation (mm)		762.774												1123.1												1002.96												825.874
	Demand (MCM)		2152												2152												2152												2152
	Income ($)		1.46148e+06												1.76906e+06												2.27471e+06												3.07221e+06
			1964-1965												1965-1966												1966-1967												67-68
FSL	InFlow (MCM)		1889.52												1534.88												1413.94												2048.57
	Volume (MCM)		15191.3												14513.4												13984.7												15458.2
	Elevation (m)		346.98												345.86												341.7												346.26
	Turbine Outflow (MCM)		376.265												432.474												585.136												647.43
	Spillway (MCM)		496.573												487.191												249.909												437.255
	Total Outflow (MCM)		2992.45												2959.76												2268.12												2918.13
	Power Generate (Mwh)		110569												134973												196550												231275
	Evaporation (mm)		2010.44												2317.13												1817.06												1934.42
	Demand (MCM)		3257												3257												3257												3257
	Income ($)		3.07516e+06												3.75153e+06												5.40227e+06												6.42501e+06
			1964-1965												1965-1966												1966-1967												67-68
COL	InFlow (MCM)		572.848												567.444												493.689												885.279
	Volume (MCM)		3285.44												3232.39												2948.18												3150.35
	Elevation (m)		349.14												348.28												343.49												346.93
	Turbine Outflow (MCM)		61.2079												72.0157												85.0757												108.49
	Spillway (MCM)		157.403												141.173												82.6727												276.248
	Total Outflow (MCM)		499.922												482.923												336.034												908.106
	Power Generate (Mwh)		18930												24123												29618												40265
	Evaporation (mm)		454.191												829.905												465.1												465.394
	Demand (MCM)		502												502												502												502
	Income ($)		694217												884659												1.08618e+06												1.47663e+06
[truncated: 601 more columns]

## Sheet: Data_MOL-FSL-COL
		NORM	NORM	DRY	NORM	WET	NORM	NORM	WET	NORM	NORM	NORM	WET	DRY	NORM	NORM	WET	NORM	NORM	NORM	NORM	NORM	NORM	NORM	WET	NORM	NORM	NORM	WET	WET	NORM	WET	NORM	NORM	NORM	NORM	DRY	NORM	NORM	NORM	NORM	NORM	NORM	NORM	DRY	DRY	NORM	DRY	DRY
		1964-1965	1965-1966	1966-1967	67-68	68-69	69-70	70-71	71-72	72-73	73-74	74-75	75-76	76-77	77-78	78-79	79-80	80-81	81-82	82-83	83-84	84-85	85-86	86-87	87-88	88-89	89-90	90-91	91-92	92-93	93-94	94-95	95-96	96-97	97-98	98-99	1999-2000	2000-2001	2001-2002	2002-2003	2003-2004	2004-2005	2005-2006	2006-2007	2007-2008	2008-2009	2009-2010	2010-2011	2011-2012
MOL	InFlow (MCM)	4664.11	4420.69	2540.06	4138.65	10931	3112.9	4946.3	7355.54	4182.96	6491.92	4340.03	8874.15	3070.24	5897.07	5095.02	9483.56	7222.61	5317.68	5787.46	3386.25	4509.92	6005.6	7057.05	8893.22	5031.01	5246.73	3849.68	8376.62	12324.3	5247.22	5879.11	6678.08	4635.42	7396.54	3604.7	3052.76	3540.1	6457.83	5858.09	6799.65	6869.51	7526.08	6406.86	2237.01	1747.56	4015.08	3173	1994.89
	Volume (MCM)	12662.2	13276.9	10317.3	13289.9	13589.8	10069	11916.6	12813.8	12178.8	12167.3	12835.1	13782.3	8659.95	14434	14210.4	13530.2	15812.9	11103.1	12043.3	9103.92	12540.3	12830.3	12317.9	14780.3	11369.4	13284.7	12278.9	13310	15111.5	14886.7	14600	12002.9	10743.2	12126.4	11777.4	10508.4	14254.5	15470.4	13276.4	14269.7	12050	11885	9706.03	5130.78	5966.97	12225.7	9863.22	6123.35
	Elevation (m)	320.3	326.59	315.85	328.35	336.95	312.13	318.14	332.81	320.58	310.53	324.34	327.01	306.11	335.5	329.65	323.94	340.82	304.85	318.74	302.42	317.4	318.33	311.48	336.82	310.93	321.47	310.34	327.05	340.99	335.8	336	306.27	305.98	307.65	314.75	309.67	333.42	341.14	316.1	336.87	310.98	317.74	320.11	305.38	303.63	335.43	315.66	310.23
	Turbine Outflow (MCM)	250.887	301.786	383.549	444.234	537.376	971.866	1408.62	2197.3	2681.16	2554.34	2676.97	3369.71	2297.09	2054.93	1966.7	2205.49	2013.96	2479.11	2955.87	1612.69	2796.85	2285.54	3044.56	3236.84	2763.32	2849.31	1514.89	2983.35	3584.23	3346.86	2932.07	2746.86	2023.01	2848.75	1723.28	1487.19	1741.6	2511.08	2181.19	2624.96	3003.55	2418.91	3334.99	2024.3	927.528	2609.1	1437.73	1519.65
	Spillway (MCM)	396.605	992.208	23.7636	654.658	3180.29	0	742.132	1200.77	84.8456	576.609	130.235	1264.49	0	748.135	544.214	2068.25	1488.08	317.697	494.803	0	36.4376	788.749	776.683	1546.31	92.5142	280.523	60.9291	1538.37	3059.77	297.97	655.503	625.1	132.664	922.392	0	0	126.61	1065.3	668.328	902.964	699.927	1196.17	648.359	0	0	120.278	0	0
	Total Outflow (MCM)	2928.76	3455.38	1540.08	3059.03	10522.5	1901.38	3593.52	7203.69	3209.64	4478.96	3025.8	7074.04	2297.09	4430.7	3854.9	8106.03	6261.38	3482.44	4341.09	1621.82	2902.34	4510.08	5363.23	7518.91	3011.11	3612.16	1678.08	7082.29	11662.8	4130.1	5043.46	4439.81	2387.22	5461.82	1723.28	1487.19	2318.79	5354.59	3981.47	5013.66	4856.96	5566.68	5071.56	2024.3	927.528	2931.26	1437.73	1519.65
	Power Generate (Mwh)	70233	84501	108779	146788	181070	318421	503272	799884	968009	924506	988710	1284562	721627	733941	684275	771179	723992	800848	1022113	448434	998904	795643	1079220	1253548	958196	1039206	520523	1106405	1394677	1299089	1102556	971591	566628	967682	542988	436440	624336	956933	761911	953860	1111937	870365	1207375	583972	243219	1002886	591313	415963
	Evaporation (mm)	762.774	1123.1	1002.96	825.874	822.485	1067.81	951.393	744.63	634.6	826.6	802.6	646	878.4	815.7	980.3	777.1	1108	796.2	758.9	883.5	785.4	721.2	738	712.3	751	836.4	729.1	633.7	733	1073	1085	935	809.4	766	792.7	795.5	775.9	708	756.8	777	894.6	658.5	576.2	835.2	895.8	979.5	793.1	957.2
	Demand (MCM)	2152	2152	2152	2152	2152	2152	2152	2152	2152	2152	2152	2152	2152	2152	2152	2152	2152	2152	2152	2152	2152	2152	2152	2152	2152	2152	2152	2152	2152	2152	2152	2152	2152	2152	2152	2152	2152	2152	2152	2152	2152	2152	2152	2152	2152	2152	2152	2152
	Income ($)	1.46148e+06	1.76906e+06	2.27471e+06	3.07221e+06	3.81653e+06	6.7122e+06	1.05479e+07	1.68172e+07	1.99803e+07	1.9897e+07	2.10101e+07	2.72195e+07	1.5204e+07	1.5552e+07	1.4272e+07	1.608e+07	1.52218e+07	1.68777e+07	2.14518e+07	9.36905e+06	2.13454e+07	1.67897e+07	2.27261e+07	2.61976e+07	2.0564e+07	2.20129e+07	1.16682e+07	2.33091e+07	2.92929e+07	2.73381e+07	2.28676e+07	2.14067e+07	1.29721e+07	2.02981e+07	1.13145e+07	9.1991e+06	1.28709e+07	2.02622e+07	1.6307e+07	1.5676e+07	1.62367e+07	1.67308e+07	2.01635e+07	1.1994e+07	7.08727e+06	1.92735e+07	1.05892e+07	9.61376e+06
		1964-1965	1965-1966	1966-1967	67-68	68-69	69-70	70-71	71-72	72-73	73-74	74-75	75-76	76-77	77-78	78-79	79-80	80-81	81-82	82-83	83-84	84-85	85-86	86-87	87-88	88-89	89-90	90-91	91-92	92-93	93-94	94-95	95-96	96-97	97-98	98-99	1999-2000	2000-2001	2001-2002	2002-2003	2003-2004	2004-2005	2005-2006	2006-2007	2007-2008	2008-2009	2009-2010	2010-2011	2011-2012
FSL	InFlow (MCM)	1889.52	1534.88	1413.94	2048.57	2368.66	1152.58	2160.9	2867.02	1031.83	1763.78	1290.87	2098.93	2126.1	1944.32	1443.53	2015.85	1527.53	1755.68	1683.73	1475.5	1535.51	2163.41	2199.02	1623.78	1993.97	1153.12	1632.06	2904.25	3279.4	4948.4	1423.82	1344.99	1560.46	1273.86	799.63	1359.3	1905.45	1593.5	1657.23	1556.18	1388.74	1835.99	1841.09	957.939	1499.99	1062.4	1043.97	1037.23
	Volume (MCM)	15191.3	14513.4	13984.7	15458.2	12674.6	13627.3	15325.1	15920.7	11688	15053.8	13235.2	14582.3	10289.6	14785	14496.1	15840.4	13944	13686	13208.1	13005.1	12283.6	13416.2	14048.4	12306.8	13614.9	12936.8	13657.9	16638.5	17249.8	15381.8	14188	13387	14204.9	13771	12587.2	12831.8	14364.7	13550.4	13717.4	13897.5	10725.5	12285.9	9320.77	6620.27	8770.21	10537.6	9643.95	6400.86
	Elevation (m)	346.98	345.86	341.7	346.26	336.25	340.98	347.65	349.65	338.81	348.14	345.05	349.24	317.72	348.54	346.93	348.62	347.76	344.75	346.82	342.49	341.94	346.95	345.41	344.43	347.2	347.15	345.94	351.5	352.06	346.64	350.57	349.96	349.6	349.27	346.1	341.21	350.17	348.24	347.28	350.23	349.4	349.84	345.63	325.97	330.32	346.75	346.85	326.82
	Turbine Outflow (MCM)	376.265	432.474	585.136	647.43	1094.6	1766.1	2942.07	3653.89	2593.96	3066.63	3083.66	3923.26	1786.57	3118.56	2900.35	2754.48	3301.43	3275.49	3728.71	2835.96	2943.19	3823.38	3614.87	3471.52	3524.89	3219.28	2999.06	3727.03	3980.41	3544.19	3600.26	3571.07	3434.54	3433.61	2710.9	2328.13	2898.08	3417.03	3370.12	3620.61	3280.35	3153.72	3507.17	1529.41	1527.18	2721.69	2714.47	1556.75
	Spillway (MCM)	496.573	487.191	249.909	437.255	200.306	0.378788	6.80667	0	0	0	0	4.58667	0	0	1.48333	47.7718	22.3667	0	0.586667	0	0	0	0	0	0.68	0	0	48.4367	143.413	725.277	9.9	1.96	0	0	0	0	0	0	0	0	7.62667	0	0	0	0	0	0	0
	Total Outflow (MCM)	2992.45	2959.76	2268.12	2918.13	3350.4	2165.24	3066.75	4011.46	2593.96	3066.63	3083.66	3938.4	1791.71	3127.71	2937.95	3019.52	3401.85	3288.65	3753.99	2837.43	2961.83	3839.94	3657.94	3471.52	3527.11	3219.28	2999.06	3856.77	4361.76	5696.56	3626.77	3576.32	3434.54	3433.97	2710.9	2328.13	2898.08	3417.03	3370.12	3620.61	3300.76	3153.72	3507.17	1529.41	1527.18	2721.69	2714.47	1556.75
	Power Generate (Mwh)	110569	134973	196550	231275	373762	662765	1151513	1438822	923218	1138915	1142085	1506671	543514	1129932	1058546	1052604	1190131	1171116	1355065	975471	1037237	1424403	1366782	1268977	1300471	1182235	1080453	1454262	1576518	1326322	1337969	1320105	1270439	1261799	939833	773118	1026639	1252087	1233959	1340292	1205681	1180399	1280280	406611	432027	1005724	953906	444621
	Evaporation (mm)	2010.44	2317.13	1817.06	1934.42	1795.52	1928.73	1879.44	2100	2208	2166	2235	2005	1867	1875	1669.5	2146	2173	1738.1	1860	1864.9	1958	1878	1889	1973.9	1981.1	1921	1678	1459	1640	1724	1814	1630	2114.7	2316.7	1102.9	1993.2	1945	1867.2	2023.9	2370.7	2065.8	2004.4	2268.1	2633.9	2045.5	2141.4	2267.9	2468.5
	Demand (MCM)	3257	3257	3257	3257	3257	3257	3257	3257	3257	3257	3257	3257	3257	3257	3257	3257	3257	3257	3257	3257	3257	3257	3257	3257	3257	3257	3257	3257	3257	3257	3257	3257	3257	3257	3257	3257	3257	3257	3257	3257	3257	3257	3257	3257	3257	3257	3257	3257
	Income ($)	3.07516e+06	3.75153e+06	5.40227e+06	6.42501e+06	1.02693e+07	1.78518e+07	3.18335e+07	3.93952e+07	2.64689e+07	3.16199e+07	3.24842e+07	4.21222e+07	1.61353e+07	3.00961e+07	2.95349e+07	3.02297e+07	3.2991e+07	3.24847e+07	3.77084e+07	2.69651e+07	3.03464e+07	3.97144e+07	3.8539e+07	3.71311e+07	3.64842e+07	3.37144e+07	3.0578e+07	4.01163e+07	4.33974e+07	3.59714e+07	3.70318e+07	3.67243e+07	3.45166e+07	3.50377e+07	2.64973e+07	2.1399e+07	2.77199e+07	3.52603e+07	3.4778e+07	2.19841e+07	2.47584e+07	2.76528e+07	2.4027e+07	1.32684e+07	1.68653e+07	2.78656e+07	4.40588e+07	1.16304e+07
		1964-1965	1965-1966	1966-1967	67-68	68-69	69-70	70-71	71-72	72-73	73-74	74-75	75-76	76-77	77-78	78-79	79-80	80-81	81-82	82-83	83-84	84-85	85-86	86-87	87-88	88-89	89-90	90-91	91-92	92-93	93-94	94-95	95-96	96-97	97-98	98-99	1999-2000	2000-2001	2001-2002	2002-2003	2003-2004	2004-2005	2005-2006	2006-2007	2007-2008	2008-2009	2009-2010	2010-2011	2011-2012
COL	InFlow (MCM)	572.848	567.444	493.689	885.279	1136.94	396.695	665.543	1266.1	461.088	786.069	669.949	1345.17	471.101	558.541	649.858	973.736	786.679	625.7	1032.38	462.639	517.125	985.383	935.81	802.189	688.571	614.771	390.279	1487.07	1779.23	523.662	902.797	828.747	677.732	719.903	355.664	306.687	344.451	734.425	713.943	901.778	561.588	630.482	786.511	262.711	303.487	503.181	420.714	295.68
	Volume (MCM)	3285.44	3232.39	2948.18	3150.35	2597.21	2903.71	3319.69	3293.51	2940.16	3325.32	3289.16	3335.97	1999.44	3319.07	3337.23	3323.44	3339.11	3278	3330.33	3126.94	3226.26	3344.05	3331.58	3276.14	3435.84	3404.7	3432.01	3467.98	3466.68	3371.4	3471.21	3457.01	3440.32	3449.3	3284.2	3009.43	3401.54	3449.94	3419.91	3467.33	2854.9	2851.65	2773.79	1455.06	1810.04	2818	2786.56	1658.27
	Elevation (m)	349.14	348.28	343.49	346.93	337.08	342.71	349.69	349.27	343.35	349.78	349.2	349.95	324.62	349.68	349.97	349.75	350	349.02	349.86	346.54	348.18	350.08	349.88	348.99	351.54	351.05	351.48	352.04	352.02	350.52	352.09	351.87	351.61	351.75	349.12	344.55	351	351.76	351.29	352.03	351.97	351.92	350.71	325.13	333.27	351.4	350.91	329.95
	Turbine Outflow (MCM)	61.2079	72.0157	85.0757	108.49	170.273	215.601	401.361	552.63	526.819	654.93	650.41	839.92	699.839	495.522	460.493	494.058	508.811	549.002	646.13	328.845	615.896	604.866	707.128	789.287	653.478	605.804	408.877	668.275	733.964	595.783	597.383	731.024	643.977	551.066	219.555	211.559	205.423	565.381	633.319	618.873	508.196	553.728	755.799	135.429	193.613	536.831	457.043	237.715
	Spillway (MCM)	157.403	141.173	82.6727	276.248	320.218	0	31.5103	0.01	0	36.3533	12.73	165.844	0	29.4633	70.6382	136.583	86.9024	22.7533	89.6879	0	0	101.435	91.1533	15.3667	4.01	23.0667	0	266.346	288.525	0	101.602	46.0233	22.08	34.1612	0	0	0	0	44.0209	109.324	0	33.9167	42.0983	0	0	0	0	0
	Total Outflow (MCM)	499.922	482.923	336.034	908.106	1240.48	262.558	518.956	636.214	526.819	774.235	684.507	1313.67	700.384	578.195	649.691	859.882	762.284	609.945	886.35	328.845	615.896	919.832	951.274	830.445	664.219	667.586	408.877	1381.48	1506.75	595.783	869.766	854.293	714.027	642.564	219.555	211.559	205.423	750.038	753.627	911.686	508.196	644.571	868.555	135.429	193.613	536.831	457.043	237.715
	Power Generate (Mwh)	18930	24123	29618	40265	59941	85640	170263	225160	209208	271854	267542	351274	256390	192346	175946	194623	196858	215877	260182	112534	246819	243279	291314	330425	267402	250868	155335	270808	298480	239325	240083	302592	269143	218970	76212	65521	60393	227337	252024	249767	205447	222894	315042	22479	48483	213813	178909	64991
	Evaporation (mm)	454.191	829.905	465.1	465.394	440.858	436.722	414.855	451	199	532	534	488	480	405	379	501	490	392	401	435	445	361	388	463	461	446	432	286	326	397	349	371	484	494.4	497.8	489.3	489.7	489.6	465	457.6	462.5	457.9	403.4	454.6	412.6	484.3	407.8	506.5
	Demand (MCM)	502	502	502	502	502	502	502	502	502	502	502	502	502	502	502	502	502	502	502	502	502	502	502	502	502	502	502	502	502	502	502	502	502	502	502	502	502	502	502	502	502	502	502	502	502	502	502	502
	Income ($)	694217	884659	1.08618e+06	1.47663e+06	2.19821e+06	3.14066e+06	6.24402e+06	8.25725e+06	7.67225e+06	9.96965e+06	9.81152e+06	1.28822e+07	9.40255e+06	7.05387e+06	6.45244e+06	7.13737e+06	7.21934e+06	7.91682e+06	9.54161e+06	4.12694e+06	9.05155e+06	8.92173e+06	1.06833e+07	1.21176e+07	9.80639e+06	9.20004e+06	5.69657e+06	9.93129e+06	1.09461e+07	8.77672e+06	8.80452e+06	1.10969e+07	9.87023e+06	8.03025e+06	2.79491e+06	2.40284e+06	2.21478e+06	8.33709e+06	9.24243e+06	3.51668e+06	4.5518e+06	5.35327e+06	5.49476e+06	1.66122e+06	2.52632e+06	6.50299e+06	7.19918e+06	2.2673e+06
[truncated: 6 more columns]

## Sheet: Performance Index
		1964-1965	1965-1966	1966-1967	67-68	68-69	69-70	70-71	71-72	72-73	73-74	74-75	75-76	76-77	77-78	78-79	79-80	80-81	81-82	82-83	83-84	84-85	85-86	86-87	87-88	88-89	89-90	90-91	91-92	92-93	93-94	94-95	95-96	96-97	97-98	98-99	1999-2000	2000-2001	2001-2002	2002-2003	2003-2004	2004-2005	2005-2006	2006-2007	2007-2008	2008-2009	2009-2010	2010-2011	2011-2012
		Reliability =	Reliability =	Reliability =	Reliability =	Reliability =	Reliability =	Reliability =	Reliability =	Reliability =	Reliability =	Reliability =	Reliability =	Reliability =	Reliability =	Reliability =	Reliability =	Reliability =	Reliability =	Reliability =	Reliability =	Reliability =	Reliability =	Reliability =	Reliability =	Reliability =	Reliability =	Reliability =	Reliability =	Reliability =	Reliability =	Reliability =	Reliability =	Reliability =	Reliability =	Reliability =	Reliability =	Reliability =	Reliability =	Reliability =	Reliability =	Reliability =	Reliability =	Reliability =	Reliability =	Reliability =	Reliability =	Reliability =	Reliability =
		66.6667	75	16.6667	41.6667	75	41.6667	41.6667	75	75	50	66.6667	83.3333	66.6667	58.3333	66.6667	75	75	83.3333	100	33.3333	66.6667	66.6667	100	100	83.3333	83.3333	33.3333	91.6667	100	83.3333	83.3333	75	50	83.3333	33.3333	8.3333	25	75	66.6667	66.6667	83.3333	83.3333	91.6667	33.3333	0	50	25	8.3333
		Resilience =	Resilience =	Resilience =	Resilience =	Resilience =	Resilience =	Resilience =	Resilience =	Resilience =	Resilience =	Resilience =	Resilience =	Resilience =	Resilience =	Resilience =	Resilience =	Resilience =	Resilience =	Resilience =	Resilience =	Resilience =	Resilience =	Resilience =	Resilience =	Resilience =	Resilience =	Resilience =	Resilience =	Resilience =	Resilience =	Resilience =	Resilience =	Resilience =	Resilience =	Resilience =	Resilience =	Resilience =	Resilience =	Resilience =	Resilience =	Resilience =	Resilience =	Resilience =	Resilience =	Resilience =	Resilience =	Resilience =	Resilience =
		33.3333	50	10	11.1111	25	11.1111	25	66.6667	25	28.5714	60	50	20	40	25	50	40	25	66.6667	0	75	50	100	NaN	66.6667	50	12.5	66.6667	NaN	50	50	66.6667	33.3333	50	0	0	22.2222	75	60	50	50	25	50	25	0	14.2857	0	9.0909
		Vulnerability =	Vulnerability =	Vulnerability =	Vulnerability =	Vulnerability =	Vulnerability =	Vulnerability =	Vulnerability =	Vulnerability =	Vulnerability =	Vulnerability =	Vulnerability =	Vulnerability =	Vulnerability =	Vulnerability =	Vulnerability =	Vulnerability =	Vulnerability =	Vulnerability =	Vulnerability =	Vulnerability =	Vulnerability =	Vulnerability =	Vulnerability =	Vulnerability =	Vulnerability =	Vulnerability =	Vulnerability =	Vulnerability =	Vulnerability =	Vulnerability =	Vulnerability =	Vulnerability =	Vulnerability =	Vulnerability =	Vulnerability =	Vulnerability =	Vulnerability =	Vulnerability =	Vulnerability =	Vulnerability =	Vulnerability =	Vulnerability =	Vulnerability =	Vulnerability =	Vulnerability =	Vulnerability =	Vulnerability =
		25.4189	20.0705	50.8972	37.3664	24.6906	50.5609	42.8823	13.4475	27.7535	44.3562	14.5164	24.6239	57.131	57.4496	21.7849	21.1521	32.8335	19.1056	4.4355	47.4086	15.4189	24.2158	4.7081	0	14.4989	6.2878	60.0183	18.6061	0	17.1733	5.5073	12.3478	44.3281	12.1714	56.264	57.8568	59.6625	11.6624	8.088	11.8482	17.4927	17.6086	14.0949	79.3677	69.6442	70.7161	71.7924	52.7126
		Sustainability =	Sustainability =	Sustainability =	Sustainability =	Sustainability =	Sustainability =	Sustainability =	Sustainability =	Sustainability =	Sustainability =	Sustainability =	Sustainability =	Sustainability =	Sustainability =	Sustainability =	Sustainability =	Sustainability =	Sustainability =	Sustainability =	Sustainability =	Sustainability =	Sustainability =	Sustainability =	Sustainability =	Sustainability =	Sustainability =	Sustainability =	Sustainability =	Sustainability =	Sustainability =	Sustainability =	Sustainability =	Sustainability =	Sustainability =	Sustainability =	Sustainability =	Sustainability =	Sustainability =	Sustainability =	Sustainability =	Sustainability =	Sustainability =	Sustainability =	Sustainability =	Sustainability =	Sustainability =	Sustainability =	Sustainability =
		54.9295	66.9236	20.152	30.7221	52.0735	28.3926	39.0391	75.6397	51.3578	42.9971	69.9274	67.9737	38.5207	46.3049	50.7045	66.6204	58.6261	55.2364	86.0469	0	75.061	63.2149	98.4053	NaN	78.0249	73.0906	25.5398	79.2326	NaN	70.1433	73.293	75.9587	45.2719	71.5278	0	0	28.1933	79.2056	71.6381	66.4819	70.0531	55.5751	73.2937	25.8101	0	27.5529	0	15.3011
		V_Reliability =	V_Reliability =	V_Reliability =	V_Reliability =	V_Reliability =	V_Reliability =	V_Reliability =	V_Reliability =	V_Reliability =	V_Reliability =	V_Reliability =	V_Reliability =	V_Reliability =	V_Reliability =	V_Reliability =	V_Reliability =	V_Reliability =	V_Reliability =	V_Reliability =	V_Reliability =	V_Reliability =	V_Reliability =	V_Reliability =	V_Reliability =	V_Reliability =	V_Reliability =	V_Reliability =	V_Reliability =	V_Reliability =	V_Reliability =	V_Reliability =	V_Reliability =	V_Reliability =	V_Reliability =	V_Reliability =	V_Reliability =	V_Reliability =	V_Reliability =	V_Reliability =	V_Reliability =	V_Reliability =	V_Reliability =	V_Reliability =	V_Reliability =	V_Reliability =	V_Reliability =	V_Reliability =	V_Reliability =
		93.0945	93.9324	72.8679	85.1542	95.7948	74.7144	83.7741	97.0766	93.8357	89.3342	94.556	95.8246	84.4198	80.1914	94.1346	95.3806	94.6385	96.9736	99.0666	79.7548	95.4281	94.9699	99.4608	100	97.4617	98.6404	82.8572	97.876	100	96.7946	98.8045	96.9493	85.3042	97.5086	81.9884	69.6848	74.4832	96.8902	97.6338	95.7792	96.253	96.2025	98.3457	65.2849	48.6337	81.2233	79.4977	64.037
		Deficit_Total =	Deficit_Total =	Deficit_Total =	Deficit_Total =	Deficit_Total =	Deficit_Total =	Deficit_Total =	Deficit_Total =	Deficit_Total =	Deficit_Total =	Deficit_Total =	Deficit_Total =	Deficit_Total =	Deficit_Total =	Deficit_Total =	Deficit_Total =	Deficit_Total =	Deficit_Total =	Deficit_Total =	Deficit_Total =	Deficit_Total =	Deficit_Total =	Deficit_Total =	Deficit_Total =	Deficit_Total =	Deficit_Total =	Deficit_Total =	Deficit_Total =	Deficit_Total =	Deficit_Total =	Deficit_Total =	Deficit_Total =	Deficit_Total =	Deficit_Total =	Deficit_Total =	Deficit_Total =	Deficit_Total =	Deficit_Total =	Deficit_Total =	Deficit_Total =	Deficit_Total =	Deficit_Total =	Deficit_Total =	Deficit_Total =	Deficit_Total =	Deficit_Total =	Deficit_Total =	Deficit_Total =
		408.184	358.658	1603.8	877.537	248.57	1494.6	959.111	172.802	364.369	630.458	321.798	246.806	920.948	1170.9	346.706	273.055	316.92	178.89	55.1715	1196.7	270.243	297.327	31.8741	0	150.036	80.364	1013.3	125.55	0	189.474	70.6682	180.329	868.668	147.266	1064.7	1791.9	1508.3	183.82	139.868	249.491	221.487	224.471	97.7847	2052	3036.3	1109.9	1211.9	2125.8
[truncated: 8 more columns]

## Sheet: Performance Index 2
		1964-1965	1965-1966	1966-1967	67-68	68-69	69-70	70-71	71-72	72-73	73-74	74-75	75-76	76-77	77-78	78-79	79-80	80-81	81-82	82-83	83-84	84-85	85-86	86-87	87-88	88-89	89-90	90-91	91-92	92-93	93-94	94-95	95-96	96-97	97-98	98-99	1999-2000	2000-2001	2001-2002	2002-2003	2003-2004	2004-2005	2005-2006	2006-2007	2007-2008	2008-2009	2009-2010	2010-2011	2011-2012
	Reliability	66.6667	75	16.6667	41.6667	75	41.6667	41.6667	75	75	50	66.6667	83.3333	66.6667	58.3333	66.6667	75	75	83.3333	100	33.3333	66.6667	66.6667	100	100	83.3333	83.3333	33.3333	91.6667	100	83.3333	83.3333	75	50	83.3333	33.3333	8.3333	25	75	66.6667	66.6667	83.3333	83.3333	91.6667	33.3333	0	50	25	8.3333
	Resilience	33.3333	50	10	11.1111	25	11.1111	25	66.6667	25	28.5714	60	50	20	40	25	50	40	25	66.6667	0	75	50	100	NaN	66.6667	50	12.5	66.6667	NaN	50	50	66.6667	33.3333	50	0	0	22.2222	75	60	50	50	25	50	25	0	14.2857	0	9.0909
	Vulnerability	25.4189	20.0705	50.8972	37.3664	24.6906	50.5609	42.8823	13.4475	27.7535	44.3562	14.5164	24.6239	57.131	57.4496	21.7849	21.1521	32.8335	19.1056	4.4355	47.4086	15.4189	24.2158	4.7081	0	14.4989	6.2878	60.0183	18.6061	0	17.1733	5.5073	12.3478	44.3281	12.1714	56.264	57.8568	59.6625	11.6624	8.088	11.8482	17.4927	17.6086	14.0949	79.3677	69.6442	70.7161	71.7924	52.7126
	Sustainability	54.9295	66.9236	20.152	30.7221	52.0735	28.3926	39.0391	75.6397	51.3578	42.9971	69.9274	67.9737	38.5207	46.3049	50.7045	66.6204	58.6261	55.2364	86.0469	0	75.061	63.2149	98.4053	NaN	78.0249	73.0906	25.5398	79.2326	NaN	70.1433	73.293	75.9587	45.2719	71.5278	0	0	28.1933	79.2056	71.6381	66.4819	70.0531	55.5751	73.2937	25.8101	0	27.5529	0	15.3011
	V_Reliability	93.0945	93.9324	72.8679	85.1542	95.7948	74.7144	83.7741	97.0766	93.8357	89.3342	94.556	95.8246	84.4198	80.1914	94.1346	95.3806	94.6385	96.9736	99.0666	79.7548	95.4281	94.9699	99.4608	100	97.4617	98.6404	82.8572	97.876	100	96.7946	98.8045	96.9493	85.3042	97.5086	81.9884	69.6848	74.4832	96.8902	97.6338	95.7792	96.253	96.2025	98.3457	65.2849	48.6337	81.2233	79.4977	64.037
	Deficit_Total	408.184	358.658	1603.8	877.537	248.57	1494.6	959.111	172.802	364.369	630.458	321.798	246.806	920.948	1170.9	346.706	273.055	316.92	178.89	55.1715	1196.7	270.243	297.327	31.8741	0	150.036	80.364	1013.3	125.55	0	189.474	70.6682	180.329	868.668	147.266	1064.7	1791.9	1508.3	183.82	139.868	249.491	221.487	224.471	97.7847	2052	3036.3	1109.9	1211.9	2125.8
[truncated: 8 more columns]

## Sheet: Performance Index 3
	Year	T-Rel	Res	Vul	Sus	V-Rel	Year	T-Rel	Res	Vul	Sus	V-Rel
	1964-1965	66.6667	33.3333	25.4189	54.9295	93.0945	1991-1992	91.6667	66.6667	18.6061	79.2326	97.876
	1965-1966	75	50	20.0705	66.9236	93.9324	1992-1993	100	NaN	0	NaN	100
	1966-1967	16.6667	10	50.8972	20.152	72.8679	1993-1994	83.3333	50	17.1733	70.1433	96.7946
	1967-1968	41.6667	11.1111	37.3664	30.7221	85.1542	1994-1995	83.3333	50	5.5073	73.293	98.8045
	1968-1969	75	25	24.6906	52.0735	95.7948	1995-1996	75	66.6667	12.3478	75.9587	96.9493
	1969-1970	41.6667	11.1111	50.5609	28.3926	74.7144	1996-1997	50	33.3333	44.3281	45.2719	85.3042
	1970-1971	41.6667	25	42.8823	39.0391	83.7741	1997-1998	83.3333	50	12.1714	71.5278	97.5086
	1971-1972	75	66.6667	13.4475	75.6397	97.0766	1998-1999	33.3333	0	56.264	0	81.9884
	1972-1973	75	25	27.7535	51.3578	93.8357	1999-2000	8.3333	0	57.8568	0	69.6848
	1973-1974	50	28.5714	44.3562	42.9971	89.3342	2000-2001	25	22.2222	59.6625	28.1933	74.4832
	1974-1975	66.6667	60	14.5164	69.9274	94.556	2001-2002	75	75	11.6624	79.2056	96.8902
	1975-1976	83.3333	50	24.6239	67.9737	95.8246	2002-2003	66.6667	60	8.088	71.6381	97.6338
	1976-1977	66.6667	20	57.131	38.5207	84.4198	2003-2004	66.6667	50	11.8482	66.4819	95.7792
	1977-1978	58.3333	40	57.4496	46.3049	80.1914	2004-2005	83.3333	50	17.4927	70.0531	96.253
	1978-1979	66.6667	25	21.7849	50.7045	94.1346	2005-2006	83.3333	25	17.6086	55.5751	96.2025
	1979-1980	75	50	21.1521	66.6204	95.3806	2006-2007	91.6667	50	14.0949	73.2937	98.3457
	1980-1981	75	40	32.8335	58.6261	94.6385	2007-2008	33.3333	25	79.3677	25.8101	65.2849
	1981-1982	83.3333	25	19.1056	55.2364	96.9736	2008-2009	0	0	69.6442	0	48.6337
	1982-1983	100	66.6667	4.4355	86.0469	99.0666	2009-2010	50	14.2857	70.7161	27.5529	81.2233
	1983-1984	33.3333	0	47.4086	0	79.7548	2010-2011	25	0	71.7924	0	79.4977
	1984-1985	66.6667	75	15.4189	75.061	95.4281	2011-2012	8.3333	9.0909	52.7126	15.3011	64.037
	1985-1986	66.6667	50	24.2158	63.2149	94.9699	2012-2013	8.3333	0	70.192	0	70.5355
	1986-1987	100	100	4.7081	98.4053	99.4608	2013-2014	25	10	51.8197	22.9229	79.9465
	1987-1988	100	NaN	0	NaN	100	2014-2015	33.3333	22.2222	41.3846	35.1474	83.7559
	1988-1989	83.3333	66.6667	14.4989	78.0249	97.4617	2015-2016	58.3333	40	29.6586	54.7515	92.4364
	1989-1990	83.3333	50	6.2878	73.0906	98.6404	2016-2017	66.6667	33.3333	19.9228	56.2469	94.0664
	1990-1991	33.3333	12.5	60.0183	25.5398	82.8572	2017-2018	0	0	65.493	0	54.4228
